# Supplementary material for: Estimation of the Cadmium Nephrotoxicity Threshold from Loss of Glomerular Filtration Rate and Albuminuria
Source: Toxics. 2023 Sep 6;11(9):755. doi: 10.3390/toxics11090755 (PMC10534899; doi:10.3390/toxics11090755)
Supplement: Supplementary file 1 [file toxics-11-00755-s001.zip]

Archive with 1 entries (1 files):
- toxics-2589361-supplementary.pdf
